# Supplementary material for: Maternal Broadly Neutralizing Antibodies Can Select for Neutralization-Resistant, Infant-Transmitted/Founder HIV Variants
Source: mBio. 2020 Mar 10;11(2):e00176-20. doi: 10.1128/mBio.00176-20 (PMC7064758; doi:10.1128/mBio.00176-20)
Supplement: TABLE S2 [file mBio.00176-20-st002.xlsx]

## Sheet: Sheet1
Table S2. HIV Env binding profile of small-scale transient transfection of monoclonal IgG isolated from U.S. and Malawian HIV-infected non-transmitting and transmitting women.
Cohort	PTID	VH ID	Timepoint	VH	VH	DH	JH	VH % nucleotide mutation	HCDR3	Isotype	ID	VK or Vl ID	JL	Vk or Vl % nucleotide mutation	LCDR3	Specificity	IgG (μg/ml)	MconSgp120	Con6gp120	MNgp120gDneg11	gp70MNV3	Bio-V3.B	Bio-V3.C	gp70BcaseAV1V2	Bio-V2.B	Bio-V2 1086C	Bio-RV144.C5.2B	YU2 core	YU2 core D368R	MulVgp70	scrambled peptide	Man9V3	AglycoV3
CHAVI009	0301	H650145	3 months after delivery	4-39*01	4	3-3*01	3*01	10.9966	21	G1	K650129	3-20*01	1*01	8.62745	9	CD4bs-specific	7.151	3.04485	3.56865	2.843	0.10925	0.14055	0.1137	0.09915	0.11565	0.08995	0.1023	3.60155	0.08515	0.08665	0.0732	NT	NT
CHAVI009	0301	H650146	3 months after delivery	1-69*12	1	4-17*01	3*01	18.4028	13	G1	K650130	3-20*01	1*01	5.99251	10	V1V2-specific	0.114	2.8113	3.0598	3.19535	0.0593	0.05905	0.0691	3.4418	0.0576	0.0631	0.0567	0.0577	0.0569	0.05375	0.0543	NT	NT
CHAVI009	0301	H650147	3 months after delivery	1-69D*01	1	4-17*01	3*01	18.4669	13	G1	K650130	3-20*01	1*01	5.99251	10	V1V2-specific	16.457	3.5333	3.5529	3.44055	0.1355	0.13805	0.21645	3.50525	0.1188	0.1187	0.09985	0.10075	0.09125	0.0985	0.0735	NT	NT
CHAVI009	0301	H650148	3 months after delivery	1-69*12	1	4-17*01	3*01	15.2778	13	G1	K650131	3-20*01	1*01	6.36704	10	V1V2-specific	0.23	3.3745	3.3482	3.4894	0.06575	0.06605	0.0762	3.49395	0.07075	0.0738	0.06695	0.0599	0.06035	0.0676	0.0545	NT	NT
CHAVI009	0301	H650149	3 months after delivery	1-69D*01	1	4-17*01	3*01	15.331	13	G1	K650131	3-20*01	1*01	6.36704	10	V1V2-specific	4.556	3.5076	3.4111	3.50755	0.10555	0.12185	0.10375	3.5353	0.08665	0.0975	0.13675	0.0854	0.0747	0.096	0.08345	NT	NT
CHAVI009	0301	H650150	3 months after delivery	1-69*05	1	3-16*02	5*02	10.4167	14	G1	K650132	1-33*01	4*01	0.378788	0	gp120-specific	1.385	1.9562	0.08965	0.0631	0.0817	0.07585	0.08625	0.19995	0.06565	0.08235	0.0759	0.06505	0.0641	0.07495	0.062	NT	NT
CHAVI009	0301	H650154	3 months after delivery	1-69*12	1	4-17*01	3*01	14.9826	13	G1	K650135	3-20*01	1*01	4.6332	10	V1V2-specific	11.675	3.62125	3.5759	3.41035	0.12295	0.16655	0.1357	3.5285	0.12975	0.10525	0.1012	0.11705	0.10295	0.1143	0.1273	NT	NT
CHAVI009	0301	H650155	3 months after delivery	1-69D*01	1	4-17*01	3*01	14.2361	13	G1	K650135	3-20*01	1*01	4.6332	10	V1V2-specific	12.028	3.56305	3.59535	3.47675	0.1331	0.1385	0.1257	3.5342	0.09615	0.10755	0.11435	0.1045	0.0956	0.09245	0.10495	NT	NT
CHAVI009	0301	H650168	3 months after delivery	4-59*08	4	3-3*02	4*02	8.16327	16	G1	K650145	6-21*02	1*01	3.78788	9	gp120-specific	1.146	0.1336	0.3791	0.06915	0.1121	0.0936	0.09975	0.0801	0.09045	0.08705	0.111	0.0833	0.07555	0.0738	0.07225	NT	NT
CHAVI009	0301	H650180	3 months after delivery	1-69*12	1	7-27*01	5*01	14.9306	18	G1	K650159	1-39*01	1*01	10.6299	9	CD4bs-specific	5.985	3.27005	3.4228	1.5333	0.07305	0.0763	0.0774	0.07355	0.06705	0.0804	0.07025	3.3673	0.05985	0.06215	0.0582	NT	NT
CHAVI009	0301	H650181	3 months after delivery	1-69D*01	1	7-27*01	5*01	15.331	18	G1	K650159	1-39*01	1*01	10.6299	9	CD4bs-specific	3.699	3.38035	3.43035	1.29315	0.07975	0.0881	0.0968	0.0704	0.082	0.08875	0.0757	3.1209	0.0634	0.0627	0.0628	NT	NT
CHAVI009	0301	H650182	3 months after delivery	1-69*12	1	6-25*01	5*01	10.8014	18	G1	K650161	1-39*01	1*01	6.81818	9	CD4bs-specific	7.384	2.5679	3.1644	0.33805	0.1543	0.22805	0.17785	0.08705	0.09905	0.15555	0.14545	1.1617	0.085	0.0832	0.0798	NT	NT
CHAVI009	0301	H650183	3 months after delivery	1-69D*01	1	6-25*01	5*01	10.0694	18	G1	K650161	1-39*01	1*01	6.81818	9	CD4bs-specific	0.096	3.06605	2.83905	0.5527	0.10475	0.12065	0.10825	0.0924	0.0738	0.1162	0.08795	1.53145	0.0688	0.06805	0.0683	NT	NT
CHAVI009	0301	H650189	3 months after delivery	1-69*12	1	7-27*01	5*01	15.331	18	G1	K650165	1-39*01	1*01	10.5469	9	gp120-specific	<OOR	0.4248	0.5777	0.05135	0.0462	0.05005	0.05285	0.0581	0.05945	0.0463	0.04795	0.17345	0.05585	0.0522	0.0527	NT	NT
CHAVI009	0301	H650190	3 months after delivery	1-69D*01	1	7-27*01	5*01	15.331	18	G1	K650165	1-39*01	1*01	10.5469	9	CD4bs-specific	1.847	3.52535	3.5888	1.70675	0.0887	0.08465	0.07365	0.06435	0.0731	0.085	0.0761	2.6351	0.06535	0.0652	0.065	NT	NT
CHAVI009	0301	H650191	3 months after delivery	1-24*01	1	7-27*01	3*02	7.63889	17	G1	L650055	6-57*01	3*02	2.97398	10	gp120-specific	4.984	0.4114	1.97065	0.1068	0.0928	0.1614	0.07155	0.0634	0.05745	0.0772	0.07735	0.1548	0.20105	0.058	0.05725	NT	NT
CHAVI009	0301	H650192	3 months after delivery	1-24*01	1	7-27*01	3*02	8.36237	17	G1	L650056	6-57*01	3*02	2.97398	10	gp120-specific	5.4	0.51035	1.83525	0.1145	0.07855	0.0919	0.07095	0.05795	0.05775	0.07475	0.0774	0.1842	0.2316	0.05625	0.06315	NT	NT
CHAVI009	0301	H650195	3 months after delivery	1-24*01	1	7-27*01	3*02	6.96864	17	G1	L650058	6-57*01	3*02	1.4652	10	gp120-specific	5.31	1.4974	2.76725	0.1472	0.08695	0.08625	0.08505	0.06385	0.05975	0.07215	0.0675	0.19465	0.226	0.05985	0.05895	NT	NT
CHAVI009	0301	H650198	3 months after delivery	4-38-2*01	4	3-10*01	3*02	6.59722	15	G1	L650061	2-8*01	3*02	3.7037	10	gp120-specific	4.094	0.05685	0.20385	0.04425	0.0474	0.0452	0.05265	0.0489	0.04965	0.04625	0.05115	0.05005	0.04785	0.04655	0.04415	NT	NT
CHAVI009	0301	H650201	3 months after delivery	1-24*01	1	7-27*01	3*02	7.31707	17	G1	L650063	6-57*01	3*02	1.51515	10	gp120-specific	5.205	0.3716	1.6804	0.12185	0.0984	0.085	0.0744	0.0657	0.0608	0.09185	0.06335	0.2002	0.17375	0.05635	0.05615	NT	NT
CHAVI009	0301	H650203	3 months after delivery	4-31*03	4	3-10*01	6*02	7.90378	15	G1	L650065	2-14*01	2*01	3.7037	10	gp120-specific	5.723	0.83095	2.2819	1.10625	0.0936	0.0949	0.0819	0.071	0.0744	0.09955	0.08685	0.0696	0.07175	0.06285	0.0689	NT	NT
CHAVI009	0301	H650204	3 months after delivery	1-24*01	1	7-27*01	3*02	7.49064	17	G1	L650066	6-57*01	3*02	2.96296	10	gp120-specific	2.915	0.08075	0.409	0.06395	0.06425	0.0687	0.0738	0.0621	0.0607	0.07025	0.0612	0.0739	0.0838	0.05265	0.0613	NT	NT
CHAVI009	5807	H650207	3 months after delivery	4-59*08	4	2-2*03	4*02	9.47368	15	G1	K650184	3-15*01	1*01	5.30303	9	V3-specific	>OOR	3.7877	3.774	0.0779	0.1034	3.492	3.4832	0.0959	0.07945	0.1174	0.10045	0.0844	0.07865	0.0661	0.0677	NT	NT
CHAVI009	5807	H650208	3 months after delivery	4-59*08	4	2-2*02	4*02	9.47368	19	G1	K650185	3-15*01	1*01	5.30303	9	V3-specific	>OOR	3.8921	3.86245	0.07665	0.1186	3.53165	3.5174	0.1019	0.07785	0.1111	0.1006	0.0948	0.07125	0.06495	0.06885	NT	NT
CHAVI009	5807	H650209	3 months after delivery	1-69*12	1	No D	5*02	6.94444	17	G1	K650186	1-39*01	1*01	2.73438	9	CD4bs-specific	0.317	3.1586	3.55255	1.6727	0.0951	0.0968	0.1132	0.08165	0.07415	0.09605	0.07395	2.7313	0.09015	0.06445	0.07005	NT	NT
CHAVI009	5807	H650210	3 months after delivery	4-59*08	4	6-19*01	4*02	5.61404	15	G1	K650187	3-15*01	1*01	4.54545	9	V3-specific	6.792	3.56115	3.50125	0.0834	0.14415	3.4334	3.4383	0.10875	0.09155	0.12945	0.09235	0.0844	0.0814	0.0775	0.08415	NT	NT
CHAVI009	5807	H650211	3 months after delivery	1-69*10	1	2-2*03	6*03	10.4167	24	G1	L650067	3-19*01	1*01	4.31373	11	V3-specific	4.328	3.5964	3.51555	3.40065	2.4365	3.5897	3.5449	0.08665	0.09295	0.10335	0.083	0.07025	0.07465	0.07115	0.0747	NT	NT
CHAVI009	5807	H650212	3 months after delivery	4-31*03	4	3-10*01	3*02	6.18557	15	G1	L650069	2-14*01	2*01	3.83142	10	gp120-specific	2.894	0.1277	0.49385	0.1389	0.13355	0.13135	0.11165	0.0821	0.0759	0.1083	0.0866	0.06875	0.0951	0.06465	0.07785	NT	NT
CHAVI009	5807	H650213	3 months after delivery	4-59*08	4	2-2*03	4*02	9.82456	15	G1	K650191	3-15*01	1*01	6.06061	9	V3-specific	6.643	3.5526	3.5387	0.08875	0.12105	3.23945	3.4573	0.0756	0.0719	0.10705	0.07085	0.0624	0.0849	0.05615	0.0695	NT	NT
CHAVI009	5807	H650214	3 months after delivery	3-43*01	3	5-18*01	2*01	13.5417	14	G1	K650192	3-11*01	4*01	4.54545	11	gp120-specific	6.119	0.13935	0.3947	0.08175	0.096	0.11125	0.13905	0.07175	0.0684	0.1193	0.0768	0.0649	0.07525	0.0543	0.06425	NT	NT
CHAVI009	5807	H650215	3 months after delivery	1-69*12	1	No D	4*02	7.98611	15	G1	K650193	1-39*01	1*01	7.19697	9	CD4bs-specific	0.142	3.2054	3.37075	1.5566	0.07915	0.09045	0.11495	0.0718	0.0821	0.09365	0.06225	2.241	0.83095	0.0605	0.0591	NT	NT
CHAVI009	5807	H650216	3 months after delivery	1-69D*01	1	No D	4*02	8.36237	15	G1	K650193	1-39*01	1*01	7.19697	9	CD4bs-specific	10.206	3.3998	3.66015	2.8313	0.11285	0.15005	0.13435	0.08625	0.10385	0.10885	0.08385	3.40535	2.53865	0.0795	0.08095	NT	NT
CHAVI009	5807	H650217	3 months after delivery	1-69*01	1	3-9*01	4*02	6.25	23	G1	K650194	3-20*01	1*01	1.87266	8	gp120-specific	9.624	3.5389	3.5929	2.2683	0.1382	0.15635	0.129	0.0848	0.10075	0.1311	0.08995	0.0762	0.08875	0.0782	0.0881	NT	NT
CHAVI009	5807	H650218	3 months after delivery	1-69*01	1	No D	5*02	8.01394	17	G1	K650195	1-39*01	1*01	2.73438	9	CD4bs-specific	8.28	3.4788	3.6304	2.71555	0.24675	0.4136	0.2899	0.1275	0.2207	0.27265	0.15755	3.307	0.4266	0.13925	0.149	NT	NT
CHAVI009	5807	H650219	3 months after delivery	4-59*08	4	2-8*02	4*01	9.47368	15	G1	K650196	3-15*01	1*01	4.54545	9	V3-specific	4.648	3.72065	3.63575	0.12445	0.1188	3.48795	3.4975	0.08075	0.077	0.1136	0.06705	0.0633	0.0933	0.05565	0.06045	NT	NT
CHAVI009	5807	H650223	3 months after delivery	4-59*08	4	4-17*01	4*02	7.7193	15	G1	K650197	3-15*01	1*01	6.81818	9	V3-specific	7.45	3.46155	3.29695	0.12345	0.14755	2.3684	3.39375	0.1198	0.10815	0.14715	0.11475	0.0792	0.1472	0.078	0.10695	NT	NT
CHAVI009	5807	H650224	3 months after delivery	4-59*08	4	1-20*01	4*02	5.26316	15	G1	K650199	3-15*01	1*01	6.06061	9	V3-specific	4.41	3.81415	3.85145	0.09815	0.123	3.41485	3.42445	0.10125	0.1185	0.10705	0.08205	0.0869	0.1034	0.0726	0.07045	NT	NT
CHAVI009	5807	H650225	3 months after delivery	1-69*12	1	1-1*01	4*02	6.27178	19	G1	K650200	1-5*03	1*01	5.68182	9	gp120-specific	5.819	0.48335	0.3032	0.09005	0.10205	0.14295	0.0962	0.09665	0.10375	0.11865	0.0955	0.08405	0.0795	0.0658	0.0787	NT	NT
CHAVI009	5807	H650226	3 months after delivery	1-69*01	1	3-3*02	1*01	12.8472	13	G1	K650202	3-11*01	5*01	4.16667	11	V1V2-specific	9.527	3.9618	3.91715	3.4788	0.16245	0.1837	0.1812	3.97125	0.1527	0.12415	0.1633	0.1724	0.1407	0.11735	0.1515	NT	NT
CHAVI009	5807	H650227	3 months after delivery	1-69*12	1	No D	5*02	8.01394	17	G1	K650203	3-15*01	1*01	5.46875	9	gp120-specific	1.345	1.544	1.4807	0.13165	0.1103	0.14735	0.76255	0.15025	0.09045	0.11935	0.10745	0.12275	0.10165	0.08015	0.12535	NT	NT
CHAVI009	5807	H650228	3 months after delivery	4-59*08	4	2-2*02	4*02	8.07018	15	G1	K650203	3-15*01	1*01	5.46875	9	V3-specific	5.831	3.88745	3.74665	0.08435	0.09465	3.06475	3.5475	0.10155	0.08745	0.08865	0.0988	0.08775	0.0831	0.0719	0.1095	NT	NT
CHAVI009	5807	H650229	3 months after delivery	1-69*01	1	5-18*01	6*03	4.16667	18	G1	L650072	3-21*02	2*01	1.5625	11	gp120-specific	15.819	0.1547	0.2657	0.10145	0.144	0.1889	0.13245	0.0876	0.0998	0.09995	0.12165	0.10555	0.11035	0.10065	0.11085	NT	NT
CHAVI009	5807	H650230	3 months after delivery	4-59*08	4	4-17*01	4*02	5.61404	15	G1	K650205	3-15*01	1*01	4.36508	9	V3-specific	4.805	3.9858	3.97595	0.07025	0.1048	2.77195	3.57425	0.0927	0.07415	0.0843	0.09515	0.07845	0.07675	0.0605	0.09235	NT	NT
CHAVI009	5807	H650231	3 months after delivery	1-24*01	1	4-4*01	2*01	7.31707	16	G1	K650206	1-39*01	1*01	4.16667	9	gp120-specific	3.219	1.80105	0.16515	0.0649	0.0903	0.1224	0.07945	0.0635	0.0652	0.08455	0.07685	0.0718	0.0803	0.05435	0.08345	NT	NT
CHAVI009	5807	H650234	3 months after delivery	1-69*01	1	1-1*01	4*02	5.55556	19	G1	K650210	1-5*03	1*01	7.19697	9	gp120-specific	6.603	0.0827	0.2474	0.06595	0.07255	0.0896	0.09825	0.07195	0.06675	0.067	0.0712	0.06215	0.0679	0.0583	0.08265	NT	NT
CHAVI009	5807	H650235	3 months after delivery	1-69*12	1	3-3*01	5*02	5.90278	18	G1	K650211	1-39*01	1*01	2.34375	9	CD4bs-specific	0.176	1.94275	2.93835	0.4237	0.0923	0.11465	0.09635	0.08215	0.08535	0.08605	0.0794	0.64325	0.1053	0.0804	0.08115	NT	NT
CHAVI009	5807	H650236	3 months after delivery	1-69*10	1	3-3*01	4*02	8.33333	20	G1	K650212	3-20*01	4*01	6.74157	8	gp120-specific	0.408	2.12855	2.61235	0.0751	0.07705	0.0997	0.07425	0.0805	0.0666	0.06475	0.06455	0.0558	0.06305	0.05705	0.07005	NT	NT
CHAVI009	5807	H650237	3 months after delivery	1-69*12	1	7-27*01	1*01	8.33333	15	G1	K650213	3-11*01	4*01	3.0303	11	V1V2-specific	0.115	3.1972	3.301	3.4833	0.0828	0.10315	0.093	3.5398	0.07715	0.0739	0.07565	0.07275	0.07565	0.066	0.07965	NT	NT
CHAVI009	5807	H650238	3 months after delivery	1-69*12	1	3-3*02	1*01	11.8056	13	G1	K650214	3-11*01	5*01	2.27273	11	V1V2-specific	0.144	3.40085	3.376	3.3289	0.07745	0.08775	0.1039	3.5789	0.0755	0.06315	0.0722	0.0612	0.0651	0.0626	0.07365	NT	NT
CHAVI009	5807	H650239	3 months after delivery	4-59*08	4	2-2*03	4*02	11.5789	16	G1	K650215	3-15*01	1*01	6.64062	9	V3-specific	6.145	3.93555	3.73285	0.0823	0.0943	3.56305	3.5487	0.0841	0.08645	0.07745	0.079	0.05775	0.06805	0.0607	0.078	NT	NT
CHAVI009	5807	H650240	3 months after delivery	1-69*12	1	6-6*01	1*01	10.4167	13	G1	K650216	3-11*01	5*01	1.89394	11	V1V2-specific	0.946	3.6492	3.612	3.36705	0.1206	0.1318	1.4915	3.56645	0.11505	0.0882	0.11085	0.0728	0.08715	0.0845	0.0879	NT	NT
CHAVI009	5807	H650241	3 months after delivery	4-59*08	4	2-2*02	4*02	7.7193	19	G1	K650217	3-15*01	1*01	4.92424	9	V3-specific	3.661	3.61285	3.5416	0.07015	0.09485	0.42675	3.44145	0.141	0.0679	0.0692	0.0767	0.06005	0.0717	0.06715	0.0775	NT	NT
CHAVI009	5807	H650244	3 months after delivery	1-69*12	1	7-27*01	1*01	12.5	13	G1	K650221	3-11*01	5*01	14.7887	11	V1V2-specific	0.141	3.58885	3.62675	3.43635	0.0901	0.0922	0.1035	3.64365	0.08555	0.08375	0.08355	0.07625	0.0713	0.07975	0.07725	NT	NT
CHAVI009	5807	H650245	3 months after delivery	4-59*08	4	2-2*03	4*02	10.1754	15	G1	K650222	3-15*01	1*01	4.54545	9	V3-specific	2.765	3.78415	3.6443	0.0886	0.1102	1.1615	3.5102	0.09535	0.0626	0.0797	0.13305	0.0609	0.07585	0.06805	0.0806	NT	NT
CHAVI009	5807	H650248	3 months after delivery	4-39*02	4	6-6*01	3*02	2.4055	18	G1	L650077	2-23*01	3*02	1.11111	10	gp120-specific	5.289	0.07585	0.22615	0.06345	0.07925	0.4262	0.11365	0.0729	0.0799	0.07435	0.08165	0.06915	0.07175	0.06385	0.07365	NT	NT
CHAVI009	5807	H650249	3 months after delivery	4-59*08	4	3-3*02	4*02	6.80272	16	G1	K650226	3-15*01	1*01	5.30303	9	V3-specific	4.037	3.9171	3.8104	0.09075	0.08555	3.53815	3.42655	0.07445	0.0781	0.07725	0.0845	0.0711	0.07305	0.06735	0.07505	NT	NT
CHAVI009	5807	H650250	3 months after delivery	3-15*07	3	3-3*01	4*02	2.72109	17	G1	K650227	1-39*01	1*01	2.3622	9	CD4bs-specific	3.367	1.81165	3.05495	0.23685	0.0909	0.1195	0.11825	0.06685	0.08325	0.07655	0.0848	0.3445	0.07925	0.07215	0.08165	NT	NT
CHAVI009	5807	H650252	3 months after delivery	3-21*01	3	5-12*01	5*02	9.7561	19	G1	K650229	3-15*01	4*01	7.19697	10	gp120-specific	5.701	2.4879	0.1109	3.19445	0.14775	0.1228	0.1143	0.09235	0.095	0.09845	0.097	0.0952	0.09315	0.0747	0.11285	NT	NT
CHAVI009	5807	H650253	3 months after delivery	1-69*12	1	7-27*01	1*01	12.8472	13	G1	K650230	3-11*01	5*01	4.54545	11	V1V2-specific	0.224	3.44595	3.4705	3.3354	0.08795	0.1236	0.1018	3.5213	0.0882	0.08505	0.08675	0.07555	0.0883	0.07885	0.0886	NT	NT
CHAVI009	5807	H650254	3 months after delivery	1-69*10	1	6-6*01	6*03	6.59722	20	G1	K650231	3-20*01	2*01	2.7451	10	gp120-specific	5.965	2.80925	3.3348	2.1933	0.13285	0.19715	0.1965	0.11485	0.11115	0.12175	0.1233	0.1363	0.125	0.0914	0.1408	NT	NT
CHAVI009	5807	H650259	3 months after delivery	1-69*12	1	No D	1*01	6.94444	15	G1	K650235	3-11*01	4*01	3.51562	11	V1V2-specific	0.33	3.1567	3.47745	3.3995	0.1088	0.14125	0.1366	3.45995	0.08805	0.0919	0.10545	0.07565	0.0818	0.07275	0.0888	NT	NT
CHAVI009	5807	H650262	3 months after delivery	4-59*08	4	2-2*02	4*02	8.07018	19	G1	K650236	3-15*01	1*01	4.6875	9	V3-specific	1.839	3.8573	3.75305	0.06485	0.07555	2.65605	3.30585	0.07425	0.0602	0.0607	0.0633	0.0578	0.06595	0.05285	0.06115	NT	NT
CHAVI009	5807	H650264	3 months after delivery	1-69*01	1	3-3*01	5*02	7.31707	18	G1	K650238	3-15*01	1*01	3.96825	9	gp120-specific	0.104	1.18175	0.9841	0.05435	0.0653	0.07725	0.243	0.0674	0.0549	0.05685	0.0739	0.0559	0.06385	0.0497	0.0562	NT	NT
CHAVI009	5807	H650265	3 months after delivery	4-59*08	4	2-8*02	4*01	12.2807	15	G1	K650238	3-15*01	1*01	3.96825	9	gp120-specific	0.158	1.42075	1.19535	0.05405	0.0581	0.07935	0.24195	0.07195	0.05775	0.0586	0.06355	0.05825	0.05725	0.06505	0.05875	NT	NT
CHAVI009	5807	H650266	3 months after delivery	3-30*02	3	1-1*01	6*03	15.2778	22	G3	L650078	2-14*01	2*01	16.2963	10	gp120-specific	1.896	1.14225	2.4065	0.1453	0.25985	0.39705	0.40805	0.209	0.29295	0.1986	0.38865	0.2425	0.2244	0.2592	0.2434	NT	NT
CHAVI009	5807	H650267	3 months after delivery	1-69*14	1	1-1*01	1*01	10.7639	15	G1	K650239	3-11*01	4*01	1.89394	11	V1V2-specific	0.011	1.7492	2.2783	2.9015	0.0547	0.05795	0.0575	3.2432	0.04645	0.0531	0.07405	0.0476	0.05225	0.0472	0.0474	NT	NT
CHAVI009	5807	H650268	3 months after delivery	3-21*01	3	2-15*01	4*02	11.1498	18	G1	L650080	7-46*01	3*02	5.55556	10	gp120-specific	0.864	3.50325	3.96895	0.0592	0.06805	0.0877	0.0664	0.0672	0.0684	0.058	0.0801	0.0579	0.06015	0.0547	0.0783	NT	NT
CHAVI009	5807	H650269	3 months after delivery	1-69*12	1	6-13*01	4*02	9.72222	15	G1	K650240	1-39*01	1*01	6.29921	9	CD4bs-specific	0.032	0.6546	1.22085	0.16145	0.0804	0.068	0.06995	0.073	0.0558	0.061	0.0587	0.4001	0.05875	0.05535	0.05825	NT	NT
CHAVI009	5807	H650270	3 months after delivery	1-69D*01	1	6-13*01	4*02	10.1045	15	G1	K650240	1-39*01	1*01	6.29921	9	CD4bs-specific	1.445	2.3692	3.1268	0.7595	0.0869	0.1308	0.1078	0.09885	0.08095	0.08095	0.0927	1.4134	0.0762	0.0892	0.07935	NT	NT
CHAVI009	5807	H650270	3 months after delivery	1-69D*01	1	6-13*01	4*02	10.1045	15	G1	L650082	3-19*01	2*01	6.13027	11	gp120-specific	1.188	0.0765	0.2454	0.0594	0.0662	0.0967	0.0674	0.06845	0.05645	0.05725	0.0706	0.0572	0.0583	0.05285	0.05855	NT	NT
CHAVI009	5807	H650272	3 months after delivery	4-61*02	4	7-27*01	5*02	4.46735	18	G1	L650083	1-44*01	3*02	5.24345	11	gp120-specific	2.036	0.34975	1.33215	0.093	0.1211	0.17855	0.1503	0.1085	0.1495	0.1147	0.1345	0.10975	0.121	0.133	0.10645	NT	NT
CHAVI009	5807	H650273	3 months after delivery	3-21*01	3	3-10*01	5*02	8.01394	19	G1	K650241	3D-15*01	4*01	5.68182	10	gp120-specific	2.557	2.50745	3.1921	0.0608	0.0792	0.09545	0.0845	0.09665	0.0715	0.0704	0.0691	0.0707	0.07055	0.0573	0.06505	NT	NT
CHAVI009	5807	H650274	3 months after delivery	4-61*02	4	3-10*01	3*02	4.12371	15	G1	L650086	2-11*01	1*01	1.91571	10	gp120-specific	2.236	0.285	1.6064	0.4541	0.08065	0.0968	0.0774	0.07195	0.0664	0.0671	0.0822	0.0574	0.0647	0.05795	0.066	NT	NT
CHAVI009	5807	H650276	3 months after delivery	1-69*10	1	6-19*01	6*03	9.7561	20	G1	K650244	3-20*01	1*01	3.74532	10	gp120-specific	1.541	0.86835	1.9139	0.26805	0.0839	0.09355	0.09795	0.07625	0.0601	0.0782	0.0754	0.0586	0.0621	0.0555	0.0727	NT	NT
CHAVI009	5807	H650277	3 months after delivery	4-59*08	4	1-20*01	4*02	5.61404	15	G1	K650246	3-15*01	1*01	5.15873	9	V3-specific	1.734	3.9914	3.98885	0.0666	0.0766	2.82435	3.4991	0.0703	0.05645	0.0837	0.0778	0.05335	0.06055	0.05335	0.06145	NT	NT
CHAVI009	5807	H650280	3 months after delivery	1-69*10	1	2-2*03	6*03	9.05923	24	G1	L650089	3-19*01	1*01	3.83142	11	V3-specific	0.102	3.54825	3.3698	1.7468	0.253	3.171	3.16335	0.0691	0.0568	0.0648	0.07875	0.05305	0.058	0.05655	0.06305	NT	NT
WITS	193.1	H650281	6 months after delivery	3-66*01	3	3-3*01	4*02	4.91228	20	G1	K650252	1-12*01	4*01	3.0303	9	gp120-specific	1.234	0.4575	0.5732	0.09235	0.0844	0.11045	0.1132	0.06325	0.0574	0.06945	0.10815	0.06195	0.06295	0.05775	0.0729	NT	NT
WITS	193.1	H650282	6 months after delivery	1-69*12	1	1-26*01	5*01	4.16667	25	G1	K650253	3-15*01	3*01	2.27273	11	gp120-specific	3.821	0.7384	2.08205	0.231	0.0905	0.11135	0.1162	0.079	0.05965	0.08075	0.0732	0.05815	0.07245	0.05825	0.07815	NT	NT
WITS	193.1	H650284	6 months after delivery	1-8*01	1	1-1*01	4*02	4.86111	14	G1	L650090	1-51*01	3*02	4.86891	11	gp120-specific	2.635	0.20635	1.19805	0.5698	0.1316	0.14595	0.1511	0.1036	0.08395	0.09765	0.1344	0.07505	0.08825	0.09335	0.0906	NT	NT
WITS	193.1	H650285	6 months after delivery	3-21*01	3	7-27*01	4*02	4.52962	13	G1	K650254	1-5*03	1*01	3.0303	8	gp120-specific	4.16	1.66665	2.8238	1.05995	0.1249	0.14545	0.1612	0.09195	0.10775	0.14175	0.09325	0.075	0.1034	0.0876	0.0952	NT	NT
WITS	193.1	H650287	6 months after delivery	1-69*05	1	3-9*01	4*02	6.25	17	G1	K650256	3-20*01	4*01	1.87266	9	gp120-specific	0.247	1.40085	2.7709	0.22305	0.0688	0.0876	0.0666	0.07935	0.056	0.0751	0.08055	0.05865	0.0761	0.06395	0.06215	NT	NT
WITS	193.1	H650288	6 months after delivery	3-23*01	3	3-3*01	3*01	8.65052	20	G1	K650257	3-20*01	1*01	1.96078	9	gp120-specific	1.46	0.10175	0.65285	0.0777	0.10425	0.12035	0.11425	0.0794	0.07745	0.10585	0.09585	0.0728	0.1051	0.0623	0.09195	NT	NT
WITS	193.1	H650293	6 months after delivery	4-4*07	4	3-3*01	2*01	4.21053	22	G1	K650258	3-20*01	4*01	1.87266	9	CD4bs-specific	3.322	0.73685	1.95595	0.5532	0.1291	0.18855	0.1495	0.08095	0.11645	0.13505	0.1485	0.34155	0.109	0.1067	0.0996	NT	NT
WITS	193.1	H650294	6 months after delivery	1-69*05	1	4-17*01	6*03	4.8951	26	G1	K650259	3-15*01	1*01	1.51515	9	gp120-specific	0.089	0.09545	0.34115	0.07965	0.0803	0.10345	0.0853	0.29485	0.07195	0.08315	0.1053	0.0595	0.0829	0.0597	0.07255	NT	NT
WITS	193.1	H650296	6 months after delivery	1-69*05	1	1-26*01	4*02	3.125	8	G1	K650261	4-1*01	1*01	2.12766	9	gp120-specific	0.117	0.426	1.554	0.05795	0.0557	0.06665	0.06275	0.0573	0.0551	0.0566	0.06835	0.05455	0.0595	0.0522	0.0518	NT	NT
WITS	193.1	H650298	6 months after delivery	3-9*01	3	3-3*01	6*03	3.48432	26	G1	L650092	2-14*01	2*01	2.96296	10	CD4bs-specific	0.008	0.67245	1.215	0.1267	0.059	0.1121	0.06955	0.0597	0.05715	0.06105	0.122	0.54295	0.084	0.0572	0.05355	NT	NT
WITS	193.1	H650299	6 months after delivery	3-23*01	3	3-3*01	3*02	5.92334	19	G1	K650262	3-20*01	1*01	2.62172	9	gp120-specific	0.973	1.9172	2.9451	0.15435	0.0733	0.08425	0.07235	0.07915	0.06395	0.06985	0.07535	0.0606	0.0719	0.0621	0.0621	NT	NT
WITS	193.1	H650300	6 months after delivery	3-23D*02	3	3-3*01	3*02	5.20833	19	G1	K650262	3-20*01	1*01	2.62172	9	gp120-specific	3.532	2.22995	3.09355	0.1657	0.07755	0.0999	0.0868	0.0766	0.0698	0.077	0.0736	0.067	0.0703	0.0655	0.0666	NT	NT
WITS	193.1	H650301	6 months after delivery	4-39*07	4	3-3*01	2*01	4.46735	21	G1	K650263	3-20*01	1*01	1.49813	9	CD4bs-specific	1.831	1.83515	2.8669	1.06495	0.08375	0.1227	0.10235	0.07275	0.1067	0.0743	0.1073	1.4644	0.08355	0.0827	0.078	NT	NT
WITS	193.1	H650302	6 months after delivery	1-69*05	1	2-21*01	4*02	2.77778	13	G1	K650264	2D-29*02	2*01	2.50896	11	gp120-specific	0.183	0.3635	1.2655	0.05855	0.0553	0.06725	0.05995	0.0588	0.05485	0.05155	0.0504	0.049	0.0559	0.04965	0.0499	NT	NT
WITS	193.1	H650304	6 months after delivery	4-4*07	4	4-17*01	4*02	5.61404	11	G1	K650266	3-20*01	5*01	5.99251	8	gp120-specific	2.976	2.05015	3.16875	1.5003	0.07575	0.0947	0.0847	0.0716	0.06885	0.0648	0.06235	0.06005	0.0657	0.06275	0.0665	NT	NT
WITS	193.1	H650306	6 months after delivery	1-69D*01	1	1-26*01	4*02	4.86111	17	G1	K650267	2D-28*01	1*01	23.8434	10	gp120-specific	4.027	0.09655	0.21115	0.08415	0.0919	0.15125	0.13325	0.08555	0.09005	0.0902	0.09285	0.07965	0.0831	0.0968	0.09275	NT	NT
WITS	193.1	H650310	6 months after delivery	4-4*07	4	No D	4*02	1.05263	16	G1	L650094	2-23*01	3*02	1.85874	10	CD4bs-specific	7.919	1.70835	2.40965	1.10625	0.17435	0.18785	0.17755	0.08345	0.0991	0.11845	0.11325	2.1146	0.11565	0.1189	0.1248	NT	NT
WITS	193.1	H650315	6 months after delivery	3-48*03	3	3-3*01	4*02	5.20833	21	G1	K650272	3-20*01	2*01	0.716846	9	CD4bs-specific	2.681	1.95785	3.18675	0.6359	0.10295	0.11335	0.1	0.1038	0.08475	0.1002	0.0973	0.73295	0.1298	0.08075	0.0778	NT	NT
WITS	193.1	H650316	6 months after delivery	1-2*02	1	6-19*01	3*02	4.86111	14	G1	K650273	3-20*01	4*01	2.24719	8	gp120-specific	1.547	0.7002	2.5385	0.2453	0.082	0.1043	0.0777	0.08145	0.0757	0.07025	0.08325	0.06355	0.06245	0.0673	0.06825	NT	NT
WITS	193.1	H650319	6 months after delivery	1-69*01	1	1-26*01	4*02	5.57491	17	G1	K650275	3-15*01	1*01	2.27273	8	gp120-specific	16.257	0.0932	0.285	0.0671	0.0977	0.12625	0.09985	0.0946	0.09325	0.077	0.1106	0.0857	0.0735	0.0808	0.07745	NT	NT
WITS	193.1	H650320	6 months after delivery	4-61*02	4	7-27*01	4*02	6.87285	11	G1	K650275	3-15*01	1*01	2.27273	8	gp120-specific	4.55	1.76675	2.9234	0.60455	0.1065	0.13735	0.11785	0.09545	0.0846	0.09215	0.0972	0.07975	0.10875	0.0922	0.09085	NT	NT
WITS	193.1	H650321	6 months after delivery	1-18*01	1	4-4*01	5*02	3.13589	13	G1	L650096	8-61*01	3*02	9.92647	10	gp120-specific	0.001	0.0562	0.233	0.05045	0.06535	0.0968	0.07485	0.0533	0.05085	0.05445	0.0628	0.05115	0.0541	0.0512	0.05215	NT	NT
WITS	193.1	H650322	6 months after delivery	5-51*03	5	3-22*01	4*02	4.16667	18	G1	K650276	1-33*01	4*01	5.46875	9	gp120-specific	1.443	0.0526	0.29695	0.08965	0.0782	0.08615	0.1043	0.05165	0.0492	0.05125	0.0621	0.05055	0.05765	0.0535	0.05255	NT	NT
WITS	193.1	H650322	6 months after delivery	5-51*03	5	3-22*01	4*02	4.16667	18	G1	L650097	1-51*01	3*02	2.99625	11	V3-specific	<OOR	3.5402	3.6368	3.625	3.70645	3.83795	3.4535	0.06525	0.0559	0.05595	0.06995	0.0552	0.06305	0.05635	0.0611	NT	NT
WITS	193.1	H650323	6 months after delivery	1-2*05	1	6-6*01	4*02	4.51389	14	G1	K650277	3-11*01	2*01	0.757576	8	V3-specific	3.509	2.72185	2.9362	1.02	0.28395	0.10385	0.0905	0.0787	0.07505	0.0602	0.0795	0.0724	0.0621	0.1328	0.0649	NT	NT
WITS	193.1	H650325	6 months after delivery	3-23D*02	3	3-3*01	3*01	7.31707	20	G1	K650278	2-24*01	3*01	2.24719	9	gp120-specific	1.364	2.35595	3.1543	0.05495	0.06605	0.11515	0.08115	0.07005	0.0624	0.0591	0.0736	0.06165	0.05855	0.5649	0.0618	NT	NT
WITS	193.1	H650330	6 months after delivery	1-46*01	1	7-27*01	3*01	4.18118	14	G1	L650099	2-14*01	3*02	2.22222	11	gp120-specific	3.245	0.94975	2.68465	0.27425	0.06715	0.07905	0.0712	0.07775	0.0642	0.0605	0.07075	0.058	0.0614	0.0626	0.0671	NT	NT
WITS	193.1	H650331	6 months after delivery	4-38-2*02	4	1-26*01	6*03	6.94444	12	G1	L650101	8-61*01	3*02	5.55556	10	gp120-specific	1.131	0.9649	2.4267	0.2354	0.0718	0.10155	0.0847	0.0802	0.06595	0.06675	0.0812	0.06705	0.069	0.08255	0.0713	NT	NT
WITS	193.1	H650332	6 months after delivery	4-39*07	4	6-6*01	4*02	4.811	17	G1	K650284	1-5*03	4*01	2.27273	9	gp120-specific	1.921	1.15725	2.9629	0.2313	0.06975	0.08205	0.08965	0.09025	0.0759	0.0733	0.0807	0.0776	0.07565	0.07405	0.06875	NT	NT
WITS	193.1	H650333	6 months after delivery	1-46*01	1	3-16*02	3*02	3.81944	21	G1	K650285	1D-13*01	5*01	0.393701	9	gp120-specific	1.144	0.77245	1.5833	0.07075	0.06865	0.08115	0.06795	0.06345	0.0597	0.06365	0.07645	0.08915	0.0859	0.0706	0.0674	NT	NT
WITS	193.1	H650334	6 months after delivery	1-2*02	1	No D	4*02	7.63889	13	G1	L650102	1-51*01	3*02	3.74532	11	gp120-specific	0.063	0.3259	1.9253	0.08385	0.05695	0.0638	0.0501	0.06245	0.0464	0.056	0.07535	0.05065	0.05385	0.05615	0.0492	NT	NT
WITS	193.1	H650336	6 months after delivery	3-66*01	3	3-3*01	4*02	2.8169	20	G1	K650287	1-12*01	4*01	1.51515	9	gp120-specific	0.739	1.1494	0.9972	0.07255	0.0903	0.0682	0.0811	0.06675	0.05135	0.05555	0.0651	0.0594	0.0611	0.05925	0.0579	NT	NT
WITS	193.1	H650339	6 months after delivery	4-61*02	4	1-7*01	3*02	3.43643	11	G1	K650289	3-15*01	3*01	1.5625	8	gp120-specific	8.545	0.25825	1.1626	0.1271	0.1062	0.132	0.1267	0.08675	0.10025	0.09555	0.08265	0.07805	0.1026	0.0845	0.09135	NT	NT
WITS	193.1	H650340	6 months after delivery	1-69*12	1	1-26*01	4*02	4.86111	17	G1	K650290	3-20*01	3*01	1.1583	9	CD4bs-specific	0.188	0.9386	1.7172	0.1616	0.06885	0.10175	0.09535	0.07675	0.0823	0.0754	0.0811	0.5715	0.08545	0.0803	0.08545	NT	NT
WITS	193.1	H650341	6 months after delivery	1-69D*01	1	1-26*01	4*02	6.25	17	G1	K650290	3-20*01	3*01	1.1583	9	CD4bs-specific	1.008	1.08	2.71225	0.2348	0.072	0.1171	0.09785	0.067	0.0676	0.06505	0.078	0.71235	0.07145	0.06485	0.0651	NT	NT
WITS	193.1	H650342	6 months after delivery	1-2*05	1	5-18*01	6*03	4.87805	19	G1	K650291	3-20*01	5*01	2.99625	8	gp120-specific	2.591	1.44085	1.827	0.24005	0.08695	0.1507	0.14295	0.09215	0.0881	0.0905	0.0829	0.15705	0.09745	0.0958	0.096	NT	NT
WITS	193.1	H650343	6 months after delivery	4-4*07	4	4-17*01	4*02	7.01754	13	G1	K650292	3-20*01	1*01	2.99625	8	gp120-specific	4.821	2.3556	3.4894	1.1068	0.0707	0.09405	0.09	0.07625	0.06855	0.07265	0.07515	0.06555	0.0719	0.0711	0.0649	NT	NT
WITS	193.1	H650344	6 months after delivery	3-30*02	3	2-21*01	3*02	6.96864	17	G1	K650293	1-5*03	1*01	1.5625	9	gp120-specific	0.263	0.0826	1.55395	0.062	0.06625	0.10065	0.1024	0.0824	0.07835	0.0563	0.0854	0.06315	0.062	0.06905	0.06155	NT	NT
WITS	193.1	H650344	6 months after delivery	3-30*02	3	2-21*01	3*02	6.96864	17	G1	L650104	2-14*01	2*01	7.77778	9	gp120-specific	0.001	0.0699	0.6669	0.06	0.0641	0.10015	0.0687	0.06285	0.05975	0.05105	0.07645	0.05225	0.0539	0.05395	0.05115	NT	NT
WITS	193.1	H650345	6 months after delivery	4-39*07	4	2-8*02	3*02	2.4055	12	G1	K650293	1-5*03	1*01	1.5625	9	gp120-specific	1.939	2.08765	3.21955	1.5518	1.2332	1.8438	0.9375	1.3962	1.10565	1.0361	1.6373	0.59805	0.4759	1.27785	0.7956	NT	NT
WITS	193.1	H650345	6 months after delivery	4-39*07	4	2-8*02	3*02	2.4055	12	G1	L650104	2-14*01	2*01	7.77778	9	gp120-specific	0.083	0.17265	1.25865	0.25725	0.2127	0.358	0.1826	0.2193	0.1915	0.1705	0.36685	0.10105	0.11195	0.2264	0.1537	NT	NT
WITS	193.1	H650346	6 months after delivery	3-30*02	3	2-21*01	3*02	6.94444	17	G1	K650294	1-27*01	3*01	2.75591	9	gp120-specific	2.489	2.0389	3.257	0.09505	0.0745	0.11975	0.09625	0.0717	0.0676	0.06365	0.07905	0.06	0.06415	0.0591	0.0634	NT	NT
WITS	193.1	H650347	6 months after delivery	4-39*07	4	No D	3*02	5.15464	12	G1	K650295	1-5*03	2*01	3.125	9	gp120-specific	1.79	1.1474	3.14495	0.48495	0.07405	0.1144	0.1062	0.0842	0.08125	0.06315	0.0834	0.06865	0.0724	0.0718	0.07825	NT	NT
WITS	193.1	H650348	6 months after delivery	1-24*01	1	3-22*01	4*02	6.41026	17	G1	K650296	3-15*01	2*01	3.78788	8	gp120-specific	1.666	0.08415	0.80365	0.08155	0.11955	0.17985	0.196	0.11955	0.1119	0.12575	0.1391	0.0833	0.10455	0.0813	0.13045	NT	NT
WITS	193.1	H650349	6 months after delivery	4-4*07	4	1-26*01	3*02	1.40351	16	G1	L650105	2-23*02	3*02	2.96296	10	gp120-specific	4.09	1.6577	3.23625	0.5391	0.1206	0.1859	0.20255	0.11035	0.1373	0.11265	0.1123	0.099	0.12715	0.1239	0.1066	NT	NT
WITS	193.1	H650352	6 months after delivery	1-2*02	1	3-9*01	2*01	5.55556	17	G1	L650107	2-11*01	2*01	3.83142	10	gp120-specific	3.61	1.66345	3.24705	0.81575	0.1007	0.13795	0.13595	0.0908	0.09795	0.0861	0.1002	0.07955	0.0896	0.10765	0.09625	NT	NT
WITS	193.1	H650353	6 months after delivery	1-69*05	1	6-6*01	3*02	3.81944	11	G1	K650297	4-1*01	2*01	1.77305	9	gp120-specific	0.256	0.2676	1.7765	0.0761	0.09565	0.1392	0.1329	0.07995	0.10185	0.0847	0.0874	0.08145	0.09055	0.08795	0.09825	NT	NT
WITS	193.1	H650355	6 months after delivery	1-69D*01	1	No D	3*02	5.55556	18	G1	K650298	1-27*01	4*01	1.51515	9	gp120-specific	7.806	0.20815	1.1719	0.2342	0.2828	0.34955	0.3944	0.21435	0.35145	0.2238	0.285	0.36445	0.25305	0.2284	0.2344	NT	NT
WITS	193.1	H650356	6 months after delivery	1-69*11	1	3-10*01	4*02	4.87805	19	G1	K650299	3-20*01	2*01	1.49813	9	gp120-specific	5.064	2.49015	3.41805	0.28065	0.08425	0.103	0.0892	0.08095	0.0799	0.07465	0.08775	0.07135	0.08315	0.07155	0.0932	NT	NT
WITS	193.1	H650358	6 months after delivery	1-69*11	1	7-27*01	4*02	2.08333	11	G1	L650108	3-1*01	2*01	1.5625	9	gp120-specific	0.136	0.7673	2.62485	0.0662	0.0886	0.07225	0.06615	0.0589	0.06045	0.05565	0.0631	0.05835	0.06305	0.06015	0.0629	NT	NT
WITS	193.1	H650359	6 months after delivery	4-59*01	4	3-16*02	4*02	9.12281	24	G1	K650300	3-11*01	2*01	3.0303	7	gp120-specific	0.64	3.13505	3.4745	0.14605	0.06705	0.0904	0.08045	0.0651	0.05935	0.0571	0.0651	0.0539	0.063	0.0621	0.06765	NT	NT
WITS	193.1	H650361	6 months after delivery	1-69D*01	1	4-17*01	3*02	6.59722	20	G1	L650109	7-46*01	3*02	1.85185	11	gp120-specific	<OOR	0.12385	0.43085	0.0553	0.0569	0.10515	0.0613	0.05365	0.0456	0.04915	0.0606	0.0481	0.0528	0.0496	0.0661	NT	NT
WITS	193.1	H650364	6 months after delivery	1-69*05	1	7-27*01	3*02	4.86111	12	G1	L650110	3-19*01	2*01	4.21456	11	gp120-specific	0.268	1.8092	3.3867	0.209	0.0625	0.0822	0.0639	0.0581	0.05425	0.0562	0.0591	0.05475	0.06505	0.061	0.0749	NT	NT
WITS	193.1	H650365	6 months after delivery	3-23*04	3	7-27*01	4*02	7.29167	12	G1	L650111	2-23*02	2*01	2.59259	11	gp120-specific	3.04	1.73575	2.38865	0.2924	0.06745	0.07945	0.06415	0.0588	0.0557	0.05815	0.05955	0.05965	0.06145	0.06665	0.0646	NT	NT
WITS	193.1	H650366	6 months after delivery	3-23D*02	3	7-27*01	4*02	6.62021	12	G1	L650111	2-23*02	2*01	2.59259	11	gp120-specific	1.522	1.5795	2.7355	0.24905	0.077	0.08905	0.07745	0.0649	0.0673	0.06025	0.0694	0.05845	0.0684	0.06675	0.0702	NT	NT
WITS	193.1	H650367	6 months after delivery	1-69-2*01	1	2-8*01	3*02	4.86111	21	G3	L650112	1-47*02	2*01	4.86891	11	V3-specific	1.379	3.5344	3.642	3.6152	3.9973	4	2.9345	0.05615	0.0559	0.0545	0.05425	0.05445	0.0628	0.05635	0.0598	NT	NT
WITS	193.1	H650368	6 months after delivery	1-69*11	1	No D	4*02	4.52962	14	G1	K650301	3-20*01	1*01	2.99625	9	gp120-specific	0.063	0.1228	1.5694	0.0732	0.12375	0.09815	0.07505	0.0612	0.05875	0.05505	0.07135	0.0527	0.0585	0.05885	0.0685	NT	NT
		H+H															0.025	0.04635	0.0573	0.0476	0.04825	0.0591	0.04905	0.04815	0.04525	0.04655	0.05075	0.0462	0.05155	0.0478	0.04525	NT	NT
		neg															<OOR	0.0452	0.0561	0.04555	0.0662	0.0564	0.0515	0.0431	0.04895	0.04815	0.04965	0.046	0.04905	0.0465	0.0447	NT	NT
WITS	155.1	H650002	2 months after delivery	4~59*01	4	2~21*02	5*01	6.49351	7.33333	G1	K650002	3~20*01	1*01	4.26829	9	CD4bs-specific	2.175	3.4169	3.57245	3.17425	0.1372	0.1344	NT	0.0866	0.0911	NT	0.0714	3.0902	0.06465	0.06405	0.1245	NT	NT
WITS	155.1	H650009	2 months after delivery	3~30*02	3	1~7*01	6*02	7.03125	6.66667	G1	L650004	3~1*01	2*01	3.08642	9	gp120-specific	0.274	1.479	0.4651	0.2027	0.1924	0.44705	NT	0.09855	0.1094	NT	0.10495	0.12955	0.11945	0.0684	0.11685	NT	NT
WITS	155.1	H650010	2 months after delivery	3~30*02	3	0~IR*01C	1*01	6.59898	8	G1	K650008	3~20*01	1*01	4.26829	9	CD4bs-specific	1.102	0.9873	0.90285	0.4088	0.33075	0.22215	NT	0.13415	0.1925	NT	0.13955	0.88195	0.0918	0.0805	0.1972	NT	NT
WITS	155.1	H650012	2 months after delivery	3~30*02	3	0~IR*01C	1*01	6.59898	8	G1	L650005	1~47*01	3*02	3.61446	9	CD4bs-specific	0.572	0.06455	1.24045	0.06605	0.14325	0.1089	NT	0.0966	0.11535	NT	0.09555	2.0064	0.1357	0.06755	0.0978	NT	NT
WITS	155.1	H650013	2 months after delivery	4~30-2*01	4	3~3*01,02	5*02	7.8125	6.33333	G1	L650005	1~47*01	3*02	3.61446	9	gp120-specific	0.246	3.19045	3.0579	3.16415	0.28365	0.2935	NT	0.159	0.13595	NT	0.11645	0.1704	0.11075	0.1002	0.19725	NT	NT
WITS	155.1	H650014	2 months after delivery	4~59*01	4	2~2*01	2*01	2.13333	6	G1	K650011	3~11*02	2*01,02	1.84615	9	gp120-specific	1.171	2.22885	1.76335	1.4221	0.27155	0.2161	NT	0.14995	0.2648	NT	0.15765	0.15815	0.0978	0.0813	0.16205	NT	NT
WITS	155.1	H650015	2 months after delivery	3~30*02	3	0~IR*01C	4*02	7.1066	8	G1	L650006	3~21*03	2*01	5.16717	11	CD4bs-specific	0.18	0.8221	0.61945	1.8275	0.0594	0.0631	NT	0.0594	0.05265	NT	0.0537	1.47385	0.06235	0.0481	0.05125	NT	NT
WITS	155.1	H650017	2 months after delivery	3~30*02	3	1~7*01	6*02	7.06806	6.66667	G1	K650013	2~40*01	1*01	4.09357	9	gp120-specific	1.049	2.93245	2.3618	1.59065	0.1144	0.12885	NT	0.09225	0.1017	NT	0.11405	0.25035	0.1028	0.0636	0.11505	NT	NT
WITS	155.1	H650023	2 months after delivery	1~69*05	1	2~2*01	6*03	8.05195	7	G1	K650015	2~30*01	5*01	1.15942	11	V3-specific	0.211	0.1627	0.1674	0.15385	1.0871	1.24765	NT	0.34985	0.7011	NT	0.4365	0.25985	0.1581	0.1917	0.9158	NT	NT
CHAVI009	0601	H650029	1 month after delivery	1-2*02	1	3-3*02	4*02	9.7561	18	G1	K650019	1-33*01	5*01	6.81818	27	CD4bs-specific	9.255	3.67605	3.638	1.9731	0.3978	NT	0.31725	0.1876	NT	0.2763	0.3086	1.3477	0.19665	0.46135	0.2323	NT	NT
CHAVI009	0601	H650030	1 month after delivery	1-2*02	1	3-3*02	4*01	9.375	18	G1	K650020	1-33*01	5*01	6.43939	27	CD4bs-specific	1.588	3.561	3.54605	3.1712	0.06	NT	0.0534	0.0531	NT	0.05115	0.0601	1.80115	0.06835	0.0814	0.05855	NT	NT
CHAVI009	0601	H650032	1 month after delivery	1-69*04	1	5-12*01	3*02	12.892	19	G1	K650021	1-9*01	2*01	4.7619	27	V1V2-specific	1.941	3.52175	3.52495	3.55585	0.0973	NT	0.0744	3.45505	NT	0.066	0.07435	0.0734	0.0774	0.12535	0.07655	NT	NT
CHAVI009	0601	H650033	1 month after delivery	1-69*12	1	5-12*01	3*02	11.4983	19	G1	K650022	1-9*01	2*01	5.07812	27	V1V2-specific	0.001	3.5473	3.5438	3.5665	0.08755	NT	0.0829	3.77225	NT	0.06505	0.0781	0.05075	0.061	0.11335	0.06735	NT	NT
CHAVI009	0601	H650034	1 month after delivery	4-59*01	4	6-6*01	4*02	4.21053	19	G3	L650014	1-40*01	3*02	2.96296	33	CD4bs-specific	<range	0.08635	0.20305	0.07775	0.11495	NT	0.11435	0.0836	NT	0.0999	0.1005	0.0925	0.0854	0.1281	0.10345	NT	NT
CHAVI009	0601	H650035	1 month after delivery	4-39*01	4	3-3*01	4*02	10.3093	20	G1	K650023	3-20*01	1*01	6.36704	27	CD4bs-specific	9.001	3.5266	3.53065	3.06565	0.414	NT	0.46855	0.28805	NT	0.4051	0.35805	1.3697	0.35045	0.588	0.40985	NT	NT
CHAVI009	0601	H650036	1 month after delivery	4-61*02	4	1-26*01	3*02	2.4055	21	G1	L650015	2-8*01	1*01	1.48148	27	gp120-specific	4.059	3.31385	2.75455	0.0719	0.12885	NT	0.1423	0.0801	NT	0.13895	0.1363	0.06655	0.0613	0.1837	0.11385	NT	NT
CHAVI009	0601	H650037	1 month after delivery	3-11*01	3	2-2*01	6*03	5.22648	19	G1	K650024	3-11*01	2*01	3.78788	33	gp120-specific	8.078	3.57805	3.5893	0.06385	0.2059	NT	0.14845	0.11605	NT	0.1479	0.1483	0.1166	0.0919	0.1942	0.1355	NT	NT
CHAVI009	0601	H650038	1 month after delivery	1-69D*01	1	4-17*01	6*02	6.94444	10	G1	K650025	1-27*01	4*01	2.65152	27	V1V2-specific	2.734	3.441	3.4641	0.0612	0.1147	NT	0.07805	3.4662	NT	0.08505	0.0834	0.0615	0.05925	0.10855	0.09	NT	NT
CHAVI009	0601	H650039	1 month after delivery	1-69D*01	1	3-3*01	6*02	9.72222	10	G1	K650026	1-27*01	4*01	5.90551	27	V1V2-specific	5.772	3.55345	3.5578	3.2867	0.15135	NT	0.13255	3.52265	NT	0.11565	0.11235	0.07945	0.0694	0.12215	0.1092	NT	NT
CHAVI009	0601	H650040	1 month after delivery	1-69*12	1	6-13*01	6*02	3.48432	20	G1	K650027	3D-20*01	4*01	1.1583	30	gp120-specific	0.368	3.4697	3.55115	3.2595	0.09615	NT	0.08595	0.069	NT	0.0821	0.09575	0.0763	0.07795	0.112	0.08035	NT	NT
CHAVI009	0601	H650041	1 month after delivery	3-11*01	3	3-22*01	4*02	4.18118	11	G1	K650028	3-11*01	2*01	1.5625	33	gp120-specific	9.265	0.067	0.39655	0.06045	0.15195	NT	0.1142	0.0977	NT	0.14955	0.1605	0.1254	0.07735	0.16255	0.1254	NT	NT
CHAVI009	0601	H650042	1 month after delivery	3-11*01	3	2-2*02	6*03	6.96864	19	G1	K650029	3-11*01	2*01	3.0303	33	gp120-specific	0.532	3.49335	3.6424	0.06185	0.15165	NT	0.10565	0.08655	NT	0.1621	0.15445	0.1344	0.0689	0.163	0.13565	NT	NT
CHAVI009	0601	H650043	1 month after delivery	4-39*01	4	3-3*01	4*02	9.96564	20	G1	K650030	3D-20*01	1*01	6.94981	27	CD4bs-specific	7.064	3.547	3.65325	3.11295	0.36735	NT	0.34435	0.17755	NT	0.2949	0.2992	1.3516	0.20785	0.51665	0.22105	NT	NT
CHAVI009	0601	H650044	1 month after delivery	4-61*02	4	1-26*01	3*02	2.4055	21	G1	L650017	2-8*01	1*01	1.49254	27	gp120-specific	5.72	3.19745	2.86295	0.0577	0.1094	NT	0.085	0.079	NT	0.0894	0.087	0.0749	0.06515	0.11705	0.0833	NT	NT
CHAVI009	0601	H650046	1 month after delivery	4-39*01	4	3-3*01	4*02	12.7148	20	G1	K650033	3-20*01	1*01	3.861	27	CD4bs-specific	11.111	3.3368	3.39445	2.85375	0.2981	NT	0.22665	0.1565	NT	0.26445	0.25795	0.86975	0.1105	0.3129	0.2738	NT	NT
CHAVI009	0601	H650048	1 month after delivery	4-39*01	4	3-3*01	4*02	11.3402	20	G1	K650035	3-20*01	1*01	6.74157	27	gp120-specific	9.089	3.4274	3.49845	3.13775	0.2664	NT	0.2297	0.1418	NT	0.3054	0.2033	0.5805	0.1086	0.34275	0.2131	NT	NT
CHAVI009	0601	H650051	1 month after delivery	5-51*01	5	3-3*01	3*02	7.29167	23	G1	K650038	4-1*01	2*01	4.07407	27	CD4bs-specific	4.041	3.55265	3.51415	3.38375	0.7734	NT	0.9145	0.43475	NT	0.9302	1.12705	1.50075	0.4542	1.08405	0.9222	NT	NT
CHAVI009	0601	H650055	1 month after delivery	3-30-3*03	3	3-3*02	6*02	6.25	17	G1	K650040	3-20*01	2*01	2.35294	30	gp120-specific	6.255	1.75535	1.4624	1.3706	0.16485	NT	0.2139	0.10255	NT	0.1381	0.1659	0.1079	0.08505	0.2236	0.13335	NT	NT
CHAVI009	0601	H650056	1 month after delivery	4-59*08	4	3-3*01	3*02	4.21053	20	G1	K650041	3-20*01	3*01	2.62172	27	gp120-specific	1.508	3.4014	3.46675	3.35035	0.18125	NT	0.1869	0.08745	NT	0.15895	0.2053	0.09775	0.1046	0.2319	0.14705	NT	NT
CHAVI009	0601	H650056	1 month after delivery	4-59*08	4	3-3*01	3*02	4.21053	20	G1	L650021	1-40*01	1*01	3.73134	36	gp120-specific	3.329	0.7814	0.87835	0.75265	0.1218	NT	0.1225	0.0778	NT	0.1071	0.1206	0.0802	0.1035	0.1436	0.1103	NT	NT
CHAVI009	0601	H650057	1 month after delivery	1-2*02	1	7-27*01	4*02	4.86111	13	G1	K650042	3-20*01	1*01	3.37079	24	gp120-specific	0.419	2.72905	2.98515	2.82145	0.0725	NT	0.0541	0.0475	NT	0.04955	0.0553	0.0495	0.0526	0.06095	0.0547	NT	NT
CHAVI009	0601	H650058	1 month after delivery	2-5*02	2	4-4*01	4*02	2.06186	14	G3	K650042	3-20*01	1*01	3.37079	24	gp120-specific	1.208	0.06395	1.7698	0.062	0.12105	NT	0.12855	0.10235	NT	0.072	0.08895	0.07575	0.0765	0.1499	0.07575	NT	NT
CHAVI009	0601	H650059	1 month after delivery	1-69*09	1	5-12*01	3*02	12.892	19	G1	K650043	1-9*01	2*01	4.6875	27	V1V2-specific	5.738	3.36055	3.43715	3.29465	0.16145	NT	0.1569	3.4096	NT	0.1331	0.1394	0.1051	0.0697	0.19535	0.1133	NT	NT
CHAVI009	0601	H650061	1 month after delivery	1-2*02	1	4-17*01	1*01	5.57491	14	G1	K650045	1-9*01	5*01	2.27273	24	gp120-specific	2.227	3.15685	3.46795	3.1759	0.09245	NT	0.1009	0.06885	NT	0.081	0.09755	0.10185	0.06485	0.11715	0.0829	NT	NT
CHAVI009	0601	H650063	1 month after delivery	4-39*01	4	3-3*01	4*02	8.93471	20	G1	K650047	3-20*01	1*01	2.62172	27	gp120-specific	2.54	3.1327	3.4094	1.35715	0.1081	NT	0.1108	0.0768	NT	0.11035	0.11055	0.2435	0.0649	0.1502	0.1063	NT	NT
CHAVI009	0601	H650064	1 month after delivery	4-61*02	4	3-3*02	5*02	10.3093	22	G1	K650048	1-27*01	4*01	8.33333	24	gp120-specific	8.305	2.364	2.4583	0.1475	0.13825	NT	0.16275	0.0836	NT	0.19155	0.1587	0.14545	0.0943	0.22935	0.1671	NT	NT
CHAVI009	0601	H650065	1 month after delivery	4-39*01	4	2-21*01	4*02	5.15464	25	G1	K650049	4-1*01	1*01	1.85185	27	CD4bs-specific	1.532	3.55435	3.58705	3.0834	0.06645	NT	0.0704	0.05185	NT	0.05465	0.05975	1.08545	0.1718	0.083	0.071	NT	NT
CHAVI009	0601	H650065	1 month after delivery	4-39*01	4	2-21*01	4*02	5.15464	25	G1	L650025	3-1*01	2*01	5.07812	30	V3-specific	0.544	0.5163	0.2021	0.15335	1.1559	NT	0.92285	0.53665	NT	0.9714	0.65905	0.2307	0.1855	1.9713	0.8231	NT	NT
CHAVI009	0601	H650066	1 month after delivery	4-61*02	4	3-3*01	5*02	8.93471	22	G1	K650050	3-20*01	1*01	10.8614	27	V3-specific	3.473	0.2762	0.2698	0.19855	1.07475	NT	1.50285	0.43145	NT	1.1253	0.78185	0.2762	0.14775	1.63505	0.84245	NT	NT
CHAVI009	0601	H650067	1 month after delivery	5-51*03	5	2-15*01	4*02	2.77778	20	G1	L650027	2-8*01	2*01	5.18519	33	gp120-specific	2.15	3.5973	0.07245	0.05525	0.10345	NT	0.5233	0.0613	NT	0.0917	0.09985	0.08275	0.06135	0.10215	0.10735	NT	NT
CHAVI009	0601	H650070	1 month after delivery	4-59*01	4	4-4*01	6*02	6.66667	19	G1	K650051	1-12*01	2*01	7.95455	27	CD4bs-specific	5.132	3.3777	3.4338	2.06195	0.10555	NT	0.10075	0.07715	NT	0.0933	0.1005	0.7533	0.0696	0.1203	0.1167	NT	NT
CHAVI009	0601	H650071	1 month after delivery	1-69*04	1	4-4*01	3*01	15.2778	19	G1	K650052	1-9*01	2*01	4.7619	27	V1V2-specific	0.3	3.40185	3.4825	3.48725	0.06965	NT	0.06275	3.6128	NT	0.06115	0.06865	0.0717	0.0617	0.09455	0.06365	NT	NT
CHAVI009	0601	H650072	1 month after delivery	1-69*09	1	5-12*01	3*02	12.1528	19	G1	K650053	1-9*01	2*01	4.16667	27	V1V2-specific	5.707	3.4842	3.41515	3.51895	0.09255	NT	0.1052	3.5476	NT	0.09495	0.1026	0.07615	0.07825	0.1465	0.0973	NT	NT
CHAVI009	0601	H650073	1 month after delivery	1-69*05	1	5-12*01	3*01	19.5122	19	G1	K650054	1-9*01	2*01	5.07812	27	V1V2-specific	1.112	3.4271	3.4942	3.466	0.1398	NT	0.22175	3.48745	NT	0.15715	0.17345	0.10685	0.08785	0.27155	0.17085	NT	NT
CHAVI009	0601	H650074	1 month after delivery	1-18*01	1	1-1*01	6*03	6.59722	13	G1	K650055	3-20*01	3*01	3.37079	30	gp120-specific	4.018	2.4362	2.60135	2.3352	0.1275	NT	0.1141	0.081	NT	0.126	0.14005	0.0824	0.07795	0.156	0.17205	NT	NT
CHAVI009	0601	H650075	1 month after delivery	4-61*02	4	3-3*01	5*02	8.59107	22	G1	K650056	1-27*01	4*01	3.125	24	gp120-specific	4.214	1.484	1.19225	0.1609	0.32405	NT	0.5296	0.163	NT	0.39265	0.39235	0.1548	0.1665	0.50595	0.31925	NT	NT
CHAVI009	0601	H650076	1 month after delivery	1-69-2*01	1	6-6*01	1*01	3.47222	14	G1	L650030	6-57*01	3*02	3.35821	33	V3-specific	1.056	3.47525	3.5625	3.1991	0.14705	NT	2.72065	0.0507	NT	0.06515	0.0662	0.05265	0.0581	0.06885	0.0704	NT	NT
CHAVI009	0601	H650077	1 month after delivery	4-39*01	4	3-3*01	4*02	13.0584	20	G1	K650058	3-20*01	1*01	5.61798	27	gp120-specific	5.237	3.12685	3.2841	1.894	0.1349	NT	0.1507	0.09635	NT	0.12095	0.15655	0.16795	0.09505	0.21955	0.1381	NT	NT
CHAVI009	0601	H650078	1 month after delivery	5-51*03	5	2-15*01	4*02	2.78746	20	G1	L650032	3-1*01	2*01	4.98084	30	V3-specific	0.673	3.7862	3.86215	2.42395	1.7755	NT	3.10945	0.0655	NT	0.07085	0.07075	0.06055	0.05615	0.0937	0.0755	NT	NT
CHAVI009	0601	H650079	1 month after delivery	1-69*04	1	5-12*01	3*01	13.8889	19	G1	K650059	1-9*01	2*01	5.15873	27	V1V2-specific	0.467	3.37825	3.53815	3.4927	0.1149	NT	0.12095	3.7518	NT	0.0938	0.0952	0.08655	0.067	0.173	0.09155	NT	NT
CHAVI009	0601	H650080	1 month after delivery	4-61*02	4	3-3*02	5*02	10.3093	22	G1	K650060	1-27*01	4*01	8.33333	24	gp120-specific	7.32	2.16525	1.88815	0.1807	0.18275	NT	0.21975	0.1003	NT	0.21195	0.20235	0.1235	0.07985	0.30415	0.23915	NT	NT
CHAVI009	0601	H650081	1 month after delivery	5-51*03	5	2-15*01	4*02	2.77778	20	G1	L650033	3-1*01	2*01	4.36508	30	V3-specific	3.56	3.4345	3.5284	3.37765	3.4091	NT	3.40085	0.0586	NT	0.07205	0.0799	0.06945	0.06145	0.11	0.0964	NT	NT
CHAVI009	0601	H650083	1 month after delivery	1-2*02	1	3-22*01	3*01	4.87805	14	G1	K650063	1-9*01	2*01	13.3858	28	gp120-specific	0.001	1.7792	0.06925	0.05885	0.0502	NT	0.04935	0.04565	NT	0.0469	0.0917	0.04535	0.0486	0.0586	0.0504	NT	NT
CHAVI009	0601	H650085	1 month after delivery	3-11*01	3	1-1*01	5*02	9.02778	15	G1	K650065	1-12*01	4*01	6.81818	27	gp120-specific	5.7	3.48635	3.54945	2.1522	0.19555	NT	0.17465	0.08885	NT	0.1684	0.1946	0.734	0.7314	0.2396	0.174	NT	NT
CHAVI009	9105	H650086	2 months before delivery	4-34*01	4	2-2*03	4*02	14.0351	7	G1	K650067	1-39*01	1*01	8.59375	9	CD4bs-specific	11.311	3.59445	4	2.6072	0.14385	NT	0.0892	0.07495	NT	0.1232	0.1194	2.0487	0.1432	0.0982	0.0864	NT	NT
CHAVI009	9105	H650088	2 months before delivery	3-30-3*03	3	1-7*01	6*03	18.8153	7	G1	K650073	1-5*03	2*01	10.1562	9	gp120-specific	4.109	3.8714	4	0.06145	0.08705	NT	0.06195	0.0652	NT	0.0981	0.0935	0.06775	0.07375	0.0755	0.07075	NT	NT
CHAVI009	9105	H650089	2 months before delivery	3-64*01	3	4-17*01	4*02	10.8014	3.66667	G1	L650043	2-23*02	2*01	5.92593	13	gp120-specific	2.98	3.6206	3.9243	2.5431	0.0872	NT	0.0529	0.05875	NT	0.07325	0.08015	0.0689	0.09215	0.06715	0.058	NT	NT
CHAVI009	9105	H650090	2 months before delivery	3-30*02	3	3-22*01	3*01	13.1944	6	G1	K650076	4-1*01	1*01	5.31915	8	V3-specific	3.293	3.8168	3.82105	0.05995	0.06385	NT	3.5268	0.0583	NT	0.0558	0.0607	0.0517	0.0611	0.0553	0.054	NT	NT
CHAVI009	9105	H650091	2 months before delivery	1-69*12	1	2-15*01	5*02	10.7639	5.33333	G1	K650077	3-20*01	2*01	6.74157	9	CD4bs-specific	0.241	3.66955	3.6569	2.61575	0.1224	NT	0.0768	0.0766	NT	0.08015	0.09505	2.07785	0.1081	0.1013	0.0752	NT	NT
CHAVI009	9105	H650095	2 months before delivery	3-7*01	3	3-3*01	3*02	5.92334	7.33333	G1	K650079	1-39*01	1*01	10.6299	9	CD4bs-specific	2.988	3.5571	3.9861	3.00375	0.32265	NT	0.15555	0.10885	NT	0.1677	0.2283	1.56175	0.0519	0.21245	0.1856	NT	NT
CHAVI009	9105	H650097	2 months before delivery	3-30-3*03	3	1-7*01	6*03	19.1638	7	G1	K650081	1-13*02	3*01	14.0625	10	gp120-specific	3.401	3.6529	3.7199	0.0682	0.11085	NT	0.06275	0.07595	NT	0.08355	0.09315	0.07265	0.06565	0.08325	0.07835	NT	NT
CHAVI009	9105	H650099	2 months before delivery	4-59*01	4	No D	4*02	11.4583	5.33333	G1	K650084	3D-15*01	1*01	8.33333	9	V3-specific	4.171	3.6144	3.7234	0.0698	0.06515	NT	3.4515	0.0588	NT	0.0553	0.0645	0.06045	0.08535	0.083	0.0566	NT	NT
CHAVI009	9105	H650101	2 months before delivery	3-30-3*01	3	1-7*01	6*03	16.0279	7	G1	K650085	1D-13*01	3*01	11.811	10	gp120-specific	8.155	3.6435	4	0.0712	0.08605	NT	0.0831	0.0708	NT	0.08455	0.09245	0.0806	0.06335	0.0731	0.07525	NT	NT
CHAVI009	9105	H650101	2 months before delivery	3-30-3*01	3	1-7*01	6*03	16.0279	7	G1	K650086	3-20*01	2*01	8.98876	8	gp120-specific	0.139	3.56995	4	0.0622	0.0738	NT	0.06745	0.06045	NT	0.0795	0.08695	0.07455	0.07405	0.05805	0.0706	NT	NT
CHAVI009	9105	H650104	1 month after delivery	3-30*01	3	1-7*01	6*03	15.625	7	G1	K650089	1-13*02	3*01	8.98438	10	gp120-specific	9.678	3.67935	4	0.07645	0.1198	NT	0.08115	0.0844	NT	0.09465	0.1144	0.09555	0.1474	0.0857	0.0835	NT	NT
CHAVI009	9105	H650105	1 month after delivery	3-7*01	3	3-3*01	3*02	5.20833	7.33333	G1	K650090	3-20*01	1*01	6.74157	9	CD4bs-specific	10.517	3.5183	4	2.3589	0.10125	NT	0.0838	0.07245	NT	0.08675	0.09195	0.55285	0.136	0.0814	0.07995	NT	NT
CHAVI009	9105	H650105	1 month after delivery	3-7*01	3	3-3*01	3*02	5.20833	7.33333	G1	L650044	10-54*01	3*02	0.374532	11	gp120-specific	8.415	3.4637	3.54245	2.3244	0.1629	NT	0.12025	0.0926	NT	0.144	0.13295	0.59375	0.4362	0.10525	0.1154	NT	NT
CHAVI009	9105	H650106	1 month after delivery	3-7*01	3	3-3*01	3*01	5.20833	7.33333	G1	K650091	3-20*01	1*01	6.36704	9	gp120-specific	11.881	3.3912	3.7328	1.48725	0.08195	NT	0.07875	0.07055	NT	0.0822	0.0882	0.19855	0.09145	0.07825	0.0905	NT	NT
CHAVI009	9105	H650108	1 month after delivery	4-61*02	4	3-3*01	5*02	10.3093	6.66667	G1	K650095	3-20*01	2*01	7.1161	9	gp120-specific	3.09	3.5031	3.4937	1.69475	0.12175	NT	0.0937	0.07675	NT	0.0978	0.10435	0.12135	0.1904	0.1142	0.08185	NT	NT
CHAVI009	9105	H650110	1 month after delivery	4-34*01	4	1-20*01	4*02	14.386	7	G1	K650099	1-39*01	1*01	9.76562	9	CD4bs-specific	10.136	3.69035	3.73795	1.86135	0.1494	NT	0.0939	0.0872	NT	0.1378	0.1238	1.5338	0.0885	0.1178	0.0907	NT	NT
CHAVI009	9105	H650111	1 month after delivery	3-11*01	3	3-3*01	6*02	9.02778	6.33333	G1	K650100	3-20*01	5*01	5.99251	9	gp120-specific	13.112	2.3622	3.03045	1.2968	0.0942	NT	0.07805	0.0738	NT	0.07535	0.0858	0.30255	0.11285	0.08875	0.07565	NT	NT
CHAVI009	9105	H650112	1 month after delivery	1-18*01	1	2-2*03	6*02	13.9373	8	G1	K650101	2-29*02	1*01	6.81004	9	gp120-specific	5.27	1.85135	2.95845	0.0992	0.0845	NT	0.0786	0.0706	NT	0.08675	0.07835	0.3278	0.074	0.0936	0.0726	NT	NT
CHAVI009	9105	H650113	1 month after delivery	4-34*01	4	1-1*01	4*02	15.4386	7	G1	K650102	1-39*01	1*01	9.84252	9	CD4bs-specific	8.141	3.4783	3.6106	2.24785	0.12825	NT	0.08475	0.07555	NT	0.0772	0.1006	1.64935	0.06055	0.11825	0.07135	NT	NT
CHAVI009	9105	H650114	1 month after delivery	4-34*01	4	3-3*01	4*02	12.9825	7.66667	G1	K650103	3-20*01	5*01	7.1161	11	CD4bs-specific	7.643	3.6519	3.73455	2.48305	0.07905	NT	0.06665	0.06855	NT	0.0618	0.0737	2.0638	0.05885	0.08025	0.0693	NT	NT
CHAVI009	9105	H650115	1 month after delivery	4-34*01	4	1-20*01	4*02	14.386	7	G1	K650104	1-39*01	1*01	10.3175	9	CD4bs-specific	8.485	3.46755	3.6669	2.7897	0.10235	NT	0.0809	0.07495	NT	0.07165	0.09485	1.89015	0.185	0.07995	0.076	NT	NT
CHAVI009	3902	H650116	3 months after delivery	1-69*01	1	2-2*03	6*03	8.68056	5	G1	L650045	5-45*01	3*02	5.20833	9	gp120-specific	0.015	2.3296	2.36565	0.16925	0.0493	NT	0.0584	0.0787	NT	0.0584	0.05635	0.05905	0.04945	0.0539	0.04965	NT	NT
CHAVI009	3902	H650119	3 months after delivery	1-69*05	1	7-27*01	4*02	15.2778	5.33333	G1	K650107	1-39*01	2*01	5.68182	9	CD4bs-specific	0.179	3.3941	3.68235	1.26585	0.12725	NT	0.08725	0.0757	NT	0.0935	0.0675	1.31245	0.0449	0.0986	0.0655	NT	NT
CHAVI009	3902	H650120	3 months after delivery	1-69*09	1	2-21*02	4*02	10.8014	6.33333	G1	K650108	4-1*01	3*01	1.06383	9	V3-specific	6.1	3.6714	3.8625	0.1205	0.1049	NT	3.44345	0.07755	NT	0.097	0.0744	0.08385	0.0448	0.0917	0.0717	NT	NT
CHAVI009	3902	H650121	3 months after delivery	1-69D*01	1	2-21*02	4*02	11.1111	6.33333	G1	K650108	4-1*01	3*01	1.06383	9	V3-specific	0.043	3.65045	3.6183	0.0733	0.04895	NT	3.31545	0.0502	NT	0.05785	0.0492	0.05225	0.04865	0.059	0.04765	NT	NT
CHAVI009	3902	H650122	3 months after delivery	1-69D*01	1	3-10*01	5*01	10.4167	6	G1	K650109	1-39*01	1*01	4.92424	9	CD4bs-specific	9.409	3.5399	3.6925	1.6158	0.16885	NT	0.1363	0.0967	NT	0.1648	0.15315	1.9736	0.04595	0.1333	0.13995	NT	NT
CHAVI009	3902	H650123	3 months after delivery	1-69*04	1	No D	5*02	11.1111	6.66667	G1	K650110	3-20*01	4*01	3.74532	8	gp120-specific	0.131	3.4189	3.5643	2.04475	0.1008	NT	0.0671	0.07	NT	0.06225	0.065	0.067	0.048	0.0849	0.0646	NT	NT
CHAVI009	3902	H650124	3 months after delivery	3-15*01	3	6-19*01	6*03	5.10204	4.66667	G1	L650047	2-8*01	2*01	10.7407	10	gp120-specific	6.419	0.20595	0.19025	0.15705	0.05685	NT	0.128	0.15345	NT	0.1675	0.1723	0.1558	0.2842	0.13715	0.1184	NT	NT
CHAVI009	3902	H650128	3 months after delivery	1-2*02	1	7-27*01	3*02	5.20833	4	G1	K650113	1-5*03	2*01	0.757576	9	gp120-specific	1.84	1.1018	1.54515	0.7732	0.0546	NT	0.0714	0.0588	NT	0.0608	0.075	0.05435	0.04885	0.07235	0.06565	NT	NT
CHAVI009	3902	H650129	3 months after delivery	3-30-3*01	3	2-21*02	3*02	8.33333	4.33333	G1	K650114	1-33*01	5*01	3.125	8	V3-specific	7.726	3.75375	3.74045	0.08115	0.0528	NT	3.45345	0.06055	NT	0.06275	0.07135	0.052	0.047	0.08655	0.06535	NT	NT
CHAVI009	3902	H650132	3 months after delivery	1-69-2*01	1	1-26*01	6*03	17.3611	6.66667	G3	K650115	1-12*01	4*01	12.8906	9	gp120-specific	2.497	3.6713	3.6692	0.06565	0.0494	NT	0.06625	0.0767	NT	0.07095	0.1006	0.07615	0.0453	0.0735	0.08055	NT	NT
CHAVI009	3902	H650134	3 months after delivery	1-69*02	1	7-27*01	4*02	18.4028	5.33333	G1	K650117	1-39*01	2*01	7.08661	9	CD4bs-specific	0.133	3.3399	3.22375	0.50315	0.0501	NT	0.0662	0.06365	NT	0.0769	0.0747	0.8282	0.0446	0.07005	0.06055	NT	NT
CHAVI009	3902	H650135	3 months after delivery	1-69D*01	1	7-27*01	4*02	18.1185	5.33333	G1	K650117	1-39*01	2*01	7.08661	9	gp120-specific	7.054	3.37535	3.3764	0.42835	0.0508	NT	0.0743	0.06925	NT	0.07865	0.09395	0.41095	0.04355	0.07955	0.07105	NT	NT
CHAVI009	3902	H650136	3 months after delivery	1-69*14	1	No D	3*02	7.29167	5	G1	K650119	2-30*01	3*01	7.49064	9	gp120-specific	0.202	1.9272	2.1515	0.1167	0.08255	NT	0.07125	0.07385	NT	0.0799	0.07365	0.1793	0.05035	0.08195	0.0629	NT	NT
CHAVI009	3902	H650136	3 months after delivery	1-69*14	1	No D	3*02	7.29167	5	G1	K650118	1-39*01	3*01	2.65152	9	gp120-specific	0.149	1.7872	2.2945	0.11085	0.07255	NT	0.06525	0.062	NT	0.06515	0.0623	0.169	0.0506	0.0719	0.05925	NT	NT
CHAVI009	3902	H650138	3 months after delivery	1-69-2*01	1	2-21*02	6*03	20.9059	6.66667	G3	K650122	1-12*01	4*01	11.811	9	gp120-specific	0.107	3.60595	3.7944	0.0618	0.0959	NT	0.05715	0.0657	NT	0.0769	0.071	0.41125	0.0525	0.0612	0.0678	NT	NT
CHAVI009	3902	H650142	3 months after delivery	1-69*05	1	7-27*01	4*02	20.5575	5.33333	G1	K650125	1-39*01	2*01	7.03125	9	gp120-specific	6.825	3.31895	3.516	0.53855	0.2818	NT	0.1361	0.09755	NT	0.2209	0.1708	0.3533	0.07845	0.20125	0.1502	NT	NT
		H+H															2.738	0.1611	0.06595	0.0855	0.10695	0.316	0.11775	0.0642	0.25905	0.12375	0.11895	0.19565	0.06385	0.13255	0.1259	NT	NT
		neg															<range	0.0587	0.04475	0.0587	0.0458	0.0434	0.04455	0.044	0.0441	0.0448	0.0454	0.25845	0.2227	0.0475	0.0482	NT	NT
CHAVI009	9105	H691371	1 month after delivery	4-34*01	4	3-3*01	4*02	17.193	18	G1	K690492	1-39*01	2*01	1.13636	9	non-specific	NT	NT	NT	NT	NT	NT	NT	NT	NT	NT	NT	NT	NT	NT	NT	0.1025	0.05
CHAVI009	9105	H691373	1 month after delivery	3-48*03	3	3-3*01	6*02	4.87805	26	G1	K690496	1D-13*01	1*01	1.5625	9	non-binding	NT	NT	NT	NT	NT	NT	NT	NT	NT	NT	NT	NT	NT	NT	NT	0.2425	0.3345
CHAVI009	9105	H691377	1 month after delivery	4-4*07	4	1-20*01	5*02	12.3333	13	G1	K690512	3-11*01	4*01	2.3622	9	non-binding	NT	NT	NT	NT	NT	NT	NT	NT	NT	NT	NT	NT	NT	NT	NT	0.175	0.2
CHAVI009	9105	H691379	1 month after delivery	3-30*14	3	3-3*01	4*02	16.9811	22	G3	K690520	3-20*01	4*01	7.05882	11	non-binding	NT	NT	NT	NT	NT	NT	NT	NT	NT	NT	NT	NT	NT	NT	NT	0.1035	0.098
CHAVI009	9105	H691380	1 month after delivery	2-70*01	2	6-19*01	6*03	5.09091	18	G1	K690524	1D-8*02	4*01	2.67176	11	V3-glycan-specific	NT	NT	NT	NT	NT	NT	NT	NT	NT	NT	NT	NT	NT	NT	NT	0.216	0.062
CHAVI009	9105	H691383	1 month after delivery	1-69*14	1	4-17*01	3*01	10.4167	20	G3	K690530	3-20*01	2*01	6.66667	10	non-binding	NT	NT	NT	NT	NT	NT	NT	NT	NT	NT	NT	NT	NT	NT	NT	0.5755	0.8435
CHAVI009	9105	H691384	1 month after delivery	1-69*05	1	3-9*01	5*02	13.1944	21	G1	K690532	1-12*01	4*01	1.89394	9	non-binding	NT	NT	NT	NT	NT	NT	NT	NT	NT	NT	NT	NT	NT	NT	NT	0.1535	0.146
CHAVI009	9105	H691386	1 month after delivery	4-61*02	4	4-4*01	6*02	0	16	G1	K690543	1-16*01	2*01	4.16667	9	non-binding	NT	NT	NT	NT	NT	NT	NT	NT	NT	NT	NT	NT	NT	NT	NT	0.2565	0.45
CHAVI009	9105	H691390	1 month after delivery	1-18*04	1	6-6*01	5*02	9.72222	17	G1	K690561	1-12*01	4*01	6.81818	9	non-binding	NT	NT	NT	NT	NT	NT	NT	NT	NT	NT	NT	NT	NT	NT	NT	0.1005	0.1315
		PGT128														V3-glycan-specific																1.22	0.06
		neg														non-binding																0.06	0.05
		Synagis														non-binding																0.0655	0.047
NT - not tested
H + H - Heavy and light chain DNA
neg - No heavy and light chain DNA
Positivity cutoff is set at 3X the background OD of the non-HIV-specific IgG mAb control transfection supernatant for each antigen.
Transmitting women and their mAb IDs are shown in red font.
<OOR: outside of range
